# Supplementary material for: Combination of Recombinant Proteins S1/N and RBD/N as Potential Vaccine Candidates
Source: Vaccines (Basel). 2023 Apr 18;11(4):864. doi: 10.3390/vaccines11040864 (PMC10142685; doi:10.3390/vaccines11040864)
Supplement: Supplementary file 1 [file vaccines-11-00864-s001.zip]

Archive with 1 entries (1 files):
- vaccines-2270112-supplementary.pdf
